# Supplementary material for: The impact of acute violent videogame exposure on neurocognitive markers of empathic concern
Source: Soc Cogn Affect Neurosci. 2024 May 10;19(1):nsae031. doi: 10.1093/scan/nsae031 (PMC11223611; doi:10.1093/scan/nsae031)
Supplement: nsae031_Supp [file nsae031_supp.zip]

Archive with 1 entries (1 files):
- scan-23-169-File002.docx
